# Supplementary material for: Two new species of Trichomerium (Trichomeriaceae, Chaetothyriales) from Guizhou Province, China
Source: MycoKeys. 2026 Jul 22;137:223–39. doi: 10.3897/mycokeys.137.177643 (PMC13420869; doi:10.3897/mycokeys.137.177643)
Supplement: XML Treatment for Trichomerium guiyangense [file mycokeys.137.177643-treatment1.xml]

<!DOCTYPE tp:taxon-treatment
  PUBLIC "-//TaxonX//DTD Taxonomic Treatment Publishing DTD v0 20100105//EN" "tax-treatment-NSO.dtd">
<tp:taxon-treatment xmlns:tp="http://www.plazi.org/taxpub"><tp:treatment-meta><kwd-group><label>Taxon classification</label><kwd>
                <named-content content-type="kingdom">Fungi</named-content>
              </kwd><kwd>
                <named-content content-type="order">Chaetothyriales</named-content>
              </kwd><kwd>
                <named-content content-type="family">Trichomeriaceae</named-content>
              </kwd></kwd-group><mixed-citation publication-type="journal"><person-group><name><surname>Deng</surname><given-names>Xiaolu</given-names></name><name><surname>Liu</surname><given-names>Yuwei</given-names></name><name><surname>Hongsanan</surname><given-names>Sinang</given-names></name><name><surname>Yang</surname><given-names>Tian</given-names></name><name><surname>Feng</surname><given-names>Yuzhe</given-names></name><name><surname>Sun</surname><given-names>Jipeng</given-names></name><name><surname>Zeng</surname><given-names>Xiang-Yu</given-names></name></person-group><article-title>Two new species of <italic><tp:taxon-name><tp:taxon-name-part taxon-name-part-type="genus" reg="Trichomerium">Trichomerium</tp:taxon-name-part></tp:taxon-name></italic> (<tp:taxon-name><tp:taxon-name-part taxon-name-part-type="family" reg="Trichomeriaceae">Trichomeriaceae</tp:taxon-name-part></tp:taxon-name>, <tp:taxon-name><tp:taxon-name-part taxon-name-part-type="order" reg="Chaetothyriales">Chaetothyriales</tp:taxon-name-part></tp:taxon-name>) from Guizhou Province, China</article-title><source>MycoKeys</source><day>22</day><month>07</month><year>2026</year><volume>137</volume><fpage>223</fpage><lpage>239</lpage><pub-id pub-id-type="doi">10.3897/mycokeys.137.177643</pub-id></mixed-citation></tp:treatment-meta><tp:nomenclature><tp:taxon-name><object-id xmlns:xlink="http://www.w3.org/1999/xlink" content-type="arpha" xlink:type="simple">2E2F053D-ED75-50C5-8D45-B328D6B08B2B</object-id><tp:taxon-name-part taxon-name-part-type="genus" reg="Trichomerium">Trichomerium</tp:taxon-name-part> <tp:taxon-name-part taxon-name-part-type="species" reg="guiyangense">guiyangense</tp:taxon-name-part>
                    	</tp:taxon-name><tp:taxon-authority>X.L. Deng &amp; X.Y. Zeng</tp:taxon-authority><tp:taxon-status xmlns:xlink="http://www.w3.org/1999/xlink" xlink:type="simple">sp. nov.</tp:taxon-status><xref ref-type="fig" rid="F2">Fig. 2</xref></tp:nomenclature><tp:treatment-sec sec-type="Etymology"><title>Etymology.</title><p>In reference to the location where the specimen was collected</p><fig id="F2" position="float" orientation="portrait"><object-id xmlns:xlink="http://www.w3.org/1999/xlink" content-type="doi" xlink:type="simple">10.3897/mycokeys.137.177643.figure2</object-id><object-id xmlns:xlink="http://www.w3.org/1999/xlink" content-type="arpha" xlink:type="simple">74412FFF-2F9E-5EE3-8669-6756DD494F63</object-id><label>Figure 2.</label><caption><p><italic><tp:taxon-name><tp:taxon-name-part taxon-name-part-type="genus" reg="Trichomerium">Trichomerium</tp:taxon-name-part> <tp:taxon-name-part taxon-name-part-type="species" reg="guiyangense">guiyangense</tp:taxon-name-part></tp:taxon-name></italic> (<abbrev xmlns:xlink="http://www.w3.org/1999/xlink" content-type="institution" xlink:title="Culture Collection at the Department of Plant Pathology, Agricultural College, Guizhou University, P.R. China" xlink:type="simple">GUCC</abbrev> 23-0130). <bold>a, b</bold>. Sooty moulds on leaf surface; <bold>c–e</bold>. Ascomata with setae; <bold>f–i</bold>. Asci; <bold>j, k</bold>. Ascospores. Scale bars: 1000 µm (<bold>b</bold>), 200 µm (<bold>c</bold>), 50 µm (<bold>d</bold>), 20 µm (<bold>e–k</bold>).</p></caption><graphic xmlns:xlink="http://www.w3.org/1999/xlink" xlink:href="mycokeys-137-223-g002.jpg" id="oo_1721848.jpg" position="float" orientation="portrait" xlink:type="simple"><uri content-type="original_file" xlink:type="simple">https://binary.pensoft.net/fig/1721848</uri></graphic></fig></tp:treatment-sec><tp:treatment-sec sec-type="Description"><title>Description.</title><p>Black sheets of superficial mycelia cover the surface of leaves of the host. Hyphae cylindrical, light brown to brown, septate. <bold>Sexual morph</bold>. Ascomata up to 260.4 µm in diameter, subglobose to globose, black, sessile, with an ostiole, with scattered setae on the upper surface. Setae 62.8–86.6 µm long (x̄= 76.5, n = 10), dark brown or olivet, aseptate, straight. Asci 45.5–54.1 × 10.4–18.2 µm (x̄= 49.8 × 14.5 µm, n = 10), bitunicate, 8-spored, cylindrical to clavate. Ascospores 14–18.3 × 4.3–5.6 µm (x̄= 17.2 × 4.8 µm, n = 10), oblong-ellipsoid, slightly narrow and blunt ends, widest at the center, hyaline, overlapping 2–3 seriate, 2-transverse septa, constricted at septa, with sparse guttules, without mucous sheath. <bold>Asexual morph</bold>. Undetermined.</p></tp:treatment-sec><tp:treatment-sec sec-type="Material examined"><title>Material examined.</title><p>China • Guizhou Province, Guiyang City, <named-content xmlns:xlink="http://www.w3.org/1999/xlink" content-type="dwc:verbatimCoordinates" xlink:type="simple">26°36'14"N, 106°41'40"E</named-content>, on living leaves of <italic><tp:taxon-name><tp:taxon-name-part taxon-name-part-type="genus" reg="Iris">Iris</tp:taxon-name-part></tp:taxon-name></italic> sp., 15 May 2023, Yuwei Liu, QLS42 (<abbrev xmlns:xlink="http://www.w3.org/1999/xlink" content-type="institution" xlink:title="Department of Plant Pathology, Agricultural College, Guizhou University" xlink:type="simple">HGUP</abbrev> 230079, holotype), ex-type, <abbrev xmlns:xlink="http://www.w3.org/1999/xlink" content-type="institution" xlink:title="Culture Collection at the Department of Plant Pathology, Agricultural College, Guizhou University, P.R. China" xlink:type="simple">GUCC</abbrev> 23-0130</p></tp:treatment-sec><tp:treatment-sec sec-type="Notes"><title>Notes.</title><p><italic><tp:taxon-name><tp:taxon-name-part taxon-name-part-type="genus" reg="Trichomerium">Trichomerium</tp:taxon-name-part> <tp:taxon-name-part taxon-name-part-type="species" reg="guiyangense">guiyangense</tp:taxon-name-part></tp:taxon-name></italic> has morphological characteristics similar to those of other species in the genus <italic><tp:taxon-name><tp:taxon-name-part taxon-name-part-type="genus" reg="Trichomerium">Trichomerium</tp:taxon-name-part></tp:taxon-name></italic>, such as ascomata with setae and bitunicate asci with hyaline ascospores. In the phylogenetic analysis, the strain <abbrev xmlns:xlink="http://www.w3.org/1999/xlink" content-type="institution" xlink:title="Culture Collection at the Department of Plant Pathology, Agricultural College, Guizhou University, P.R. China" xlink:type="simple">GUCC</abbrev> 23-0130 forms a distinct clade with high node support (ML/BI = 92/1), and from the topology, it is phylogenetically distant from neighboring species (Fig. <xref ref-type="fig" rid="F1">1</xref>). BLAST results revealed nucleotide differences between <italic><tp:taxon-name><tp:taxon-name-part taxon-name-part-type="genus" reg="Trichomerium">T.</tp:taxon-name-part> <tp:taxon-name-part taxon-name-part-type="species" reg="guiyangense">guiyangense</tp:taxon-name-part></tp:taxon-name></italic> and its relatives, showing 10% (499/555 nucleotides, 5 gaps) in <abbrev xmlns:xlink="http://www.w3.org/1999/xlink" xlink:title="internal transcribed spacer region" xlink:type="simple">ITS</abbrev> and 2% (798/811 nucleotides, 0 gaps) in <abbrev xmlns:xlink="http://www.w3.org/1999/xlink" xlink:title="large subunit rDNA" xlink:type="simple">LSU</abbrev> compared to <italic><tp:taxon-name><tp:taxon-name-part taxon-name-part-type="genus" reg="Trichomerium">T.</tp:taxon-name-part> <tp:taxon-name-part taxon-name-part-type="species" reg="cicatricatum">cicatricatum</tp:taxon-name-part></tp:taxon-name></italic>, and 4% (553/575 nucleotides, 9 gaps) in <abbrev xmlns:xlink="http://www.w3.org/1999/xlink" xlink:title="internal transcribed spacer region" xlink:type="simple">ITS</abbrev> and 2% (804/818 nucleotides, 0 gaps) in <abbrev xmlns:xlink="http://www.w3.org/1999/xlink" xlink:title="large subunit rDNA" xlink:type="simple">LSU</abbrev> compared to <italic><tp:taxon-name><tp:taxon-name-part taxon-name-part-type="genus" reg="Trichomerium">T.</tp:taxon-name-part> <tp:taxon-name-part taxon-name-part-type="species" reg="camporesii">camporesii</tp:taxon-name-part></tp:taxon-name></italic>. Morphologically, <italic><tp:taxon-name><tp:taxon-name-part taxon-name-part-type="genus" reg="Trichomerium">T.</tp:taxon-name-part> <tp:taxon-name-part taxon-name-part-type="species" reg="guiyangense">guiyangense</tp:taxon-name-part></tp:taxon-name></italic> differs from closely related species by its large ascomata (up to 196 µm diameter), and it differs from <italic><tp:taxon-name><tp:taxon-name-part taxon-name-part-type="genus" reg="Trichomerium">T.</tp:taxon-name-part> <tp:taxon-name-part taxon-name-part-type="species" reg="bhatii">bhatii</tp:taxon-name-part></tp:taxon-name></italic> by its 2-seriate (vs. 3-seriate) ascospores (Table <xref ref-type="table" rid="T3">3</xref>). Other species different from this species include <italic><tp:taxon-name><tp:taxon-name-part taxon-name-part-type="genus" reg="Trichomerium">T.</tp:taxon-name-part> <tp:taxon-name-part taxon-name-part-type="species" reg="cicatricatum">cicatricatum</tp:taxon-name-part></tp:taxon-name></italic>, which only exhibits an asexual morph, and <italic><tp:taxon-name><tp:taxon-name-part taxon-name-part-type="genus" reg="Trichomerium">T.</tp:taxon-name-part> <tp:taxon-name-part taxon-name-part-type="species" reg="guiyangense">guiyangense</tp:taxon-name-part></tp:taxon-name></italic>, which possesses a sexual morph. Compared to <italic><tp:taxon-name><tp:taxon-name-part taxon-name-part-type="genus" reg="Trichomerium">T.</tp:taxon-name-part> <tp:taxon-name-part taxon-name-part-type="species" reg="camporesii">camporesii</tp:taxon-name-part></tp:taxon-name></italic>, this species has larger asci (45.5–54.1 × 10.4–18.2 µm vs. 55–60 × 20–25 µm) and smaller ascospores (14–18.3 × 4.3–5.6 µm vs. 25–30 × 5–10 µm) (<xref ref-type="bibr" rid="B20">Hyde et al. 2020</xref>) (Table <xref ref-type="table" rid="T3">3</xref>). Hence, based on both morphology and phylogeny, we identify our specimens as a new species.</p><table-wrap id="T3" position="float" orientation="portrait"><label>Table 3.</label><caption><p>Main sexual morphological characteristics of <tp:taxon-name><tp:taxon-name-part taxon-name-part-type="genus" reg="Trichomerium">Trichomerium</tp:taxon-name-part></tp:taxon-name> mentioned in this study.</p></caption><table><tbody><tr><th rowspan="1" colspan="1">
                      <bold>Species</bold>
                    </th><th rowspan="1" colspan="1">
                      <bold>Ascomata</bold>
                    </th><th rowspan="1" colspan="1">
                      <bold>Setae</bold>
                    </th><th rowspan="1" colspan="1">
                      <bold>Asci</bold>
                    </th><th rowspan="1" colspan="1">
                      <bold>Ascospores</bold>
                    </th><th rowspan="1" colspan="1">
                      <bold>References</bold>
                    </th></tr><tr><td rowspan="1" colspan="1">
                      <italic>
                        <tp:taxon-name><tp:taxon-name-part taxon-name-part-type="genus" reg="Trichomerium">T.</tp:taxon-name-part> <tp:taxon-name-part taxon-name-part-type="species" reg="abhorrens">abhorrens</tp:taxon-name-part></tp:taxon-name>
                      </italic>
                    </td><td rowspan="1" colspan="1">–</td><td rowspan="1" colspan="1">95–150 µm long</td><td rowspan="1" colspan="1">Elliptical, apedicellate, 50–65 × 22.5–27.5 μm</td><td rowspan="1" colspan="1">Fusoid, 3-septate, with mucilaginous sheath, 27.5–35 × 7.5–10 μm</td><td rowspan="1" colspan="1">
                      <xref ref-type="bibr" rid="B2">Batista (1951)</xref>
                    </td></tr><tr><td rowspan="1" colspan="1">
                      <italic>
                        <tp:taxon-name><tp:taxon-name-part taxon-name-part-type="genus" reg="Trichomerium">T.</tp:taxon-name-part> <tp:taxon-name-part taxon-name-part-type="species" reg="bambusae">bambusae</tp:taxon-name-part></tp:taxon-name>
                      </italic>
                    </td><td rowspan="1" colspan="1">140–180 × 105–130 μm</td><td rowspan="1" colspan="1">Apical, slightly narrower at the apex, 50–80 × 5–8 μm</td><td rowspan="1" colspan="1">Broadly cylindrical or oblong, short-pedicellate, bitunicate, 53–62 × 19–24 μm</td><td rowspan="1" colspan="1">Oblong, 3-septate, with mucilaginous sheath, 15–18 × 5–7 μm</td><td rowspan="1" colspan="1">
                      <xref ref-type="bibr" rid="B19">Hyde et al. (2016)</xref>
                    </td></tr><tr><td rowspan="1" colspan="1">
                      <italic>
                        <tp:taxon-name><tp:taxon-name-part taxon-name-part-type="genus" reg="Trichomerium">T.</tp:taxon-name-part> <tp:taxon-name-part taxon-name-part-type="species" reg="camporesii">camporesii</tp:taxon-name-part></tp:taxon-name>
                      </italic>
                    </td><td rowspan="1" colspan="1">–</td><td rowspan="1" colspan="1">–</td><td rowspan="1" colspan="1">Ellipsoid to clavate, some subglobose, with or without short pedicle, bitunicate, 55–60 × 20–25 μm</td><td rowspan="1" colspan="1">Globose-subglobose, brown, 55–65 × 45–55 μm</td><td rowspan="1" colspan="1">
                      <xref ref-type="bibr" rid="B20">Hyde et al. (2020)</xref>
                    </td></tr><tr><td rowspan="1" colspan="1">
                      <italic>
                        <tp:taxon-name><tp:taxon-name-part taxon-name-part-type="genus" reg="Trichomerium">T.</tp:taxon-name-part> <tp:taxon-name-part taxon-name-part-type="species" reg="coffeicola">coffeicola</tp:taxon-name-part></tp:taxon-name>
                      </italic>
                    </td><td rowspan="1" colspan="1">70–95 μm in diam.</td><td rowspan="1" colspan="1">Simple, continuous, long, and tapered</td><td rowspan="1" colspan="1">–</td><td rowspan="1" colspan="1">Subfusoid, 2-septate, 3-guttules, 15–18 × 5–6 μm</td><td rowspan="1" colspan="1">
                      <xref ref-type="bibr" rid="B3">Batista and Ciferri (1963)</xref>
                    </td></tr><tr><td rowspan="1" colspan="1">
                      <italic>
                        <tp:taxon-name><tp:taxon-name-part taxon-name-part-type="genus" reg="Trichomerium">T.</tp:taxon-name-part> <tp:taxon-name-part taxon-name-part-type="species" reg="crotonis">crotonis</tp:taxon-name-part></tp:taxon-name>
                      </italic>
                    </td><td rowspan="1" colspan="1">50–65 μm in diam.</td><td rowspan="1" colspan="1">–</td><td rowspan="1" colspan="1">Sessile, 37.5–50 × 17.5–25 μm</td><td rowspan="1" colspan="1">Cylindrico-fusoid, not constricted, 19.8–28 × 6.63–7.5 μm</td><td rowspan="1" colspan="1">
                      <xref ref-type="bibr" rid="B2">Batista (1951)</xref>
                    </td></tr><tr><td rowspan="1" colspan="1">
                      <italic>
                        <tp:taxon-name><tp:taxon-name-part taxon-name-part-type="genus" reg="Trichomerium">T.</tp:taxon-name-part> <tp:taxon-name-part taxon-name-part-type="species" reg="deniqulatum">deniqulatum</tp:taxon-name-part></tp:taxon-name>
                      </italic>
                    </td><td rowspan="1" colspan="1">154–175 × 163–180 μm</td><td rowspan="1" colspan="1">Sparse, indistinct, 32–54 × 3.7–6 μm</td><td rowspan="1" colspan="1">Ellipsoid to clavate, some subglobose, bitunicate, 47–60 × 22–31 μm</td><td rowspan="1" colspan="1">Fusoid, 3-septate, constricted, 18–25 × 6–8 μm</td><td rowspan="1" colspan="1">
                      <xref ref-type="bibr" rid="B6">Chomnunti et al. (2012a)</xref>
                    </td></tr><tr><td rowspan="1" colspan="1">
                      <italic>
                        <tp:taxon-name><tp:taxon-name-part taxon-name-part-type="genus" reg="Trichomerium">T.</tp:taxon-name-part> <tp:taxon-name-part taxon-name-part-type="species" reg="didymopanacis">didymopanacis</tp:taxon-name-part></tp:taxon-name>
                      </italic>
                    </td><td rowspan="1" colspan="1">105–150 μm in diam.</td><td rowspan="1" colspan="1">Straight or curved, numerous, 50–130 × 5–8 μm</td><td rowspan="1" colspan="1">–</td><td rowspan="1" colspan="1">1–3 septate, 16–24.5 × 5–7.5 μm</td><td rowspan="1" colspan="1">
                      <xref ref-type="bibr" rid="B6">Chomnunti et al. (2012a)</xref>
                    </td></tr><tr><td rowspan="1" colspan="1">
                      <italic>
                        <tp:taxon-name><tp:taxon-name-part taxon-name-part-type="genus" reg="Trichomerium">T.</tp:taxon-name-part> <tp:taxon-name-part taxon-name-part-type="species" reg="foliicola">foliicola</tp:taxon-name-part></tp:taxon-name>
                      </italic>
                    </td><td rowspan="1" colspan="1">133–179 × 140–181 μm</td><td rowspan="1" colspan="1">Abundant, straight, (44–)61–118 × 4–7 μm</td><td rowspan="1" colspan="1">Ellipsoid to clavate, some obovoid, bitunicate, (47–)63–70 × (14–)20–26 μm</td><td rowspan="1" colspan="1">Fusoid, 2–3 septate, 19–22 × 6–7 μm</td><td rowspan="1" colspan="1">
                      <xref ref-type="bibr" rid="B6">Chomnunti et al. (2012a)</xref>
                    </td></tr><tr><td rowspan="1" colspan="1">
                      <italic>
                        <tp:taxon-name><tp:taxon-name-part taxon-name-part-type="genus" reg="Trichomerium">T.</tp:taxon-name-part> <tp:taxon-name-part taxon-name-part-type="species" reg="gloeosporum">gloeosporum</tp:taxon-name-part></tp:taxon-name>
                      </italic>
                    </td><td rowspan="1" colspan="1">116–140 × 113–150 μm</td><td rowspan="1" colspan="1">Abundant, straight, 71–121 × 4–7 μm</td><td rowspan="1" colspan="1">Ellipsoidal to cylindrical, with short pedicel, apparently bitunicate, 62–86 × 18–23 μm</td><td rowspan="1" colspan="1">Fusoid, 2–3-septate, with mucilaginous sheath, not constricted, 17–26 × 5–7 μm</td><td rowspan="1" colspan="1">
                      <xref ref-type="bibr" rid="B6">Chomnunti et al. (2012a)</xref>
                    </td></tr><tr><td rowspan="1" colspan="1">
                      <italic>
                        <tp:taxon-name><tp:taxon-name-part taxon-name-part-type="genus" reg="Trichomerium">T.</tp:taxon-name-part> <tp:taxon-name-part taxon-name-part-type="species" reg="grandisporum">grandisporum</tp:taxon-name-part></tp:taxon-name>
                      </italic>
                    </td><td rowspan="1" colspan="1">75–102 × 91–160 μm</td><td rowspan="1" colspan="1">107–130 × 4–7 μm</td><td rowspan="1" colspan="1">–</td><td rowspan="1" colspan="1">Fusiform to elliptical, 3-septate, 18.6–24.12 μm</td><td rowspan="1" colspan="1">
                      <xref ref-type="bibr" rid="B25">Kwee (1988)</xref>
                    </td></tr><tr><td rowspan="1" colspan="1">
                      <italic>
                        <tp:taxon-name><tp:taxon-name-part taxon-name-part-type="genus" reg="Trichomerium">T.</tp:taxon-name-part> <tp:taxon-name-part taxon-name-part-type="species" reg="deniqulatum">deniqulatum</tp:taxon-name-part></tp:taxon-name>
                      </italic>
                    </td><td rowspan="1" colspan="1">154–175 × 163–180 μm</td><td rowspan="1" colspan="1">Sparse, indistinct, 32–54 × 3.7–6 μm</td><td rowspan="1" colspan="1">Ellipsoid to clavate, some subglobose, bitunicate, 47–60 × 22–31 μm</td><td rowspan="1" colspan="1">Fusoid, 3-septate, constricted, 18–25 × 6–8 μm</td><td rowspan="1" colspan="1">
                      <xref ref-type="bibr" rid="B6">Chomnunti et al. (2012a)</xref>
                    </td></tr><tr><td rowspan="1" colspan="1">
                      <italic>
                        <tp:taxon-name><tp:taxon-name-part taxon-name-part-type="genus" reg="Trichomerium">T.</tp:taxon-name-part> <tp:taxon-name-part taxon-name-part-type="species" reg="guiyangense">guiyangense</tp:taxon-name-part></tp:taxon-name>
                      </italic>
                    </td><td rowspan="1" colspan="1">196 µm in diam.</td><td rowspan="1" colspan="1">Straight, aseptate, constricted 62.8–3.9 × 86.6–7 µm</td><td rowspan="1" colspan="1">Cylindrical to clavate, bitunicate, 45.5–54.1 × 10.4–18.2 µm</td><td rowspan="1" colspan="1">Fusoid, 2–3-septate, constricted, 14.9–18.3 × 4.3–5.6 μm</td><td rowspan="1" colspan="1">This study</td></tr><tr><td rowspan="1" colspan="1">
                      <italic>
                        <tp:taxon-name><tp:taxon-name-part taxon-name-part-type="genus" reg="Trichomerium">T.</tp:taxon-name-part> <tp:taxon-name-part taxon-name-part-type="species" reg="hirtellum">hirtellum</tp:taxon-name-part></tp:taxon-name>
                      </italic>
                    </td><td rowspan="1" colspan="1">90–150 μm in diam.</td><td rowspan="1" colspan="1">Sparse, septate to continuous, black, 56–65 × 5–7.5 μm</td><td rowspan="1" colspan="1">Cylindrical or cylindric-clavate, short-pedicellate, 56–78.4 × 8.4–14 μm</td><td rowspan="1" colspan="1">Fusoid, 2-septate, 14.5–19.5 × 6–8.5 μm</td><td rowspan="1" colspan="1">
                      <xref ref-type="bibr" rid="B2">Batista (1951)</xref>
                    </td></tr><tr><td rowspan="1" colspan="1">
                      <italic>
                        <tp:taxon-name><tp:taxon-name-part taxon-name-part-type="genus" reg="Trichomerium">T.</tp:taxon-name-part> <tp:taxon-name-part taxon-name-part-type="species" reg="multisetosum">multisetosum</tp:taxon-name-part></tp:taxon-name>
                      </italic>
                    </td><td rowspan="1" colspan="1">116–130 × 91–118 μm</td><td rowspan="1" colspan="1">Straight, sparse, indistinct, aseptate to septate, (28–)32–54 × 3.7–6 μm</td><td rowspan="1" colspan="1">Ellipsoid to clavate, some subglobose, 47–60 × 22–31 μm</td><td rowspan="1" colspan="1">Fusoid, 3-septate, constricted, 18–25 × 6–8 μm</td><td rowspan="1" colspan="1">
                      <xref ref-type="bibr" rid="B44">Yang et al. (2021)</xref>
                    </td></tr><tr><td rowspan="1" colspan="1">
                      <italic>
                        <tp:taxon-name><tp:taxon-name-part taxon-name-part-type="genus" reg="Trichomerium">T.</tp:taxon-name-part> <tp:taxon-name-part taxon-name-part-type="species" reg="ornatum">ornatum</tp:taxon-name-part></tp:taxon-name>
                      </italic>
                    </td><td rowspan="1" colspan="1">125–250 μm in diam.</td><td rowspan="1" colspan="1">Straight or curved, septate, 58–120 × 5–9 μm</td><td rowspan="1" colspan="1">–</td><td rowspan="1" colspan="1">Cylindric-fusoid, 3-septate, not constricted, 22–27 × 6–10 μm</td><td rowspan="1" colspan="1">
                      <xref ref-type="bibr" rid="B6">Chomnunti et al. (2012a)</xref>
                    </td></tr><tr><td rowspan="1" colspan="1">
                      <italic>
                        <tp:taxon-name><tp:taxon-name-part taxon-name-part-type="genus" reg="Trichomerium">T.</tp:taxon-name-part> <tp:taxon-name-part taxon-name-part-type="species" reg="pelliculosum">pelliculosum</tp:taxon-name-part></tp:taxon-name>
                      </italic>
                    </td><td rowspan="1" colspan="1">80–145 μm in diam.</td><td rowspan="1" colspan="1">Straight or curved, 54–95 × 5–10 μm</td><td rowspan="1" colspan="1">–</td><td rowspan="1" colspan="1">Fusoid, 1–3 septate, hyaline, not constricted, 15–22 × 4–7 μm</td><td rowspan="1" colspan="1">
                      <xref ref-type="bibr" rid="B6">Chomnunti et al. (2012a)</xref>
                    </td></tr><tr><td rowspan="1" colspan="1">
                      <italic>
                        <tp:taxon-name><tp:taxon-name-part taxon-name-part-type="genus" reg="Trichomerium">T.</tp:taxon-name-part> <tp:taxon-name-part taxon-name-part-type="species" reg="siamensis">siamensis</tp:taxon-name-part></tp:taxon-name>
                      </italic>
                    </td><td rowspan="1" colspan="1">112–130 μm in diam.</td><td rowspan="1" colspan="1">Curved, 38–56 × 4–5 μm</td><td rowspan="1" colspan="1">Cylindrical or oblong, bitunicate, short pedicel, 48–64 × 14–21 μm</td><td rowspan="1" colspan="1">Oblong to ellipsoid, 3-septate, not constricted, 20–23 × 6–7 μm</td><td rowspan="1" colspan="1">
                      <xref ref-type="bibr" rid="B27">Liu et al. (2015)</xref>
                    </td></tr><tr><td rowspan="1" colspan="1">
                      <italic>
                        <tp:taxon-name><tp:taxon-name-part taxon-name-part-type="genus" reg="Trichomerium">T.</tp:taxon-name-part> <tp:taxon-name-part taxon-name-part-type="species" reg="xishuangbannaense">xishuangbannaense</tp:taxon-name-part></tp:taxon-name>
                      </italic>
                    </td><td rowspan="1" colspan="1">94–117 × 89–112 μm</td><td rowspan="1" colspan="1">Straight, abundant, aseptate, 65–121 × 4–7 μm</td><td rowspan="1" colspan="1">Obovoid to ellipsoid, bitunicate, 42–58 × 22–29 μm</td><td rowspan="1" colspan="1">Fusoid, 2–3-septate, not constricted, with many guttules, 23–29 × 6–9 μm</td><td rowspan="1" colspan="1">
                      <xref ref-type="bibr" rid="B44">Yang et al. (2021)</xref>
                    </td></tr><tr><td rowspan="1" colspan="1">
                      <italic>
                        <tp:taxon-name><tp:taxon-name-part taxon-name-part-type="genus" reg="Trichomerium">T.</tp:taxon-name-part> <tp:taxon-name-part taxon-name-part-type="species" reg="xishuiense">xishuiense</tp:taxon-name-part></tp:taxon-name>
                      </italic>
                    </td><td rowspan="1" colspan="1">260.4 μm in diam.</td><td rowspan="1" colspan="1">Spindle-shaped, blunt ends, abundant, straight, aseptate, 34–41 × 3.7–5 μm</td><td rowspan="1" colspan="1">Cylindrical to clavate, bitunicate, 58.74–68.72 × 7.1–14.6 µm</td><td rowspan="1" colspan="1">Fusoid, 1–2-septate, constricted, with guttules, 15.6–26.3 × 4.5–5.5 μm</td><td rowspan="1" colspan="1">The study</td></tr><tr><td rowspan="1" colspan="1">
                      <italic>
                        <tp:taxon-name><tp:taxon-name-part taxon-name-part-type="genus" reg="Trichomerium">T.</tp:taxon-name-part> <tp:taxon-name-part taxon-name-part-type="species" reg="yunnanense">yunnanense</tp:taxon-name-part></tp:taxon-name>
                      </italic>
                    </td><td rowspan="1" colspan="1">–</td><td rowspan="1" colspan="1">Abundant, straight, aseptate, 80–118 × 4.3–7.2 μm</td><td rowspan="1" colspan="1">Long ellipsoid, bitunicate, 59–69 × 18–23 μm</td><td rowspan="1" colspan="1">Long ellipsoid, 2–3 septate, with guttules, 19–24 × 6.5–8.4 μm</td><td rowspan="1" colspan="1">
                      <xref ref-type="bibr" rid="B44">Yang et al. (2021)</xref>
                    </td></tr></tbody></table><table-wrap-foot><fn><p>‘ – ‘ indicates a missing detailed description in the original literature.</p></fn></table-wrap-foot></table-wrap></tp:treatment-sec><tp:treatment-sec><!--Section generated to contain objects referenced in tp:taxon-treatment.--><fig id="F1" position="float" orientation="portrait"><object-id xmlns:xlink="http://www.w3.org/1999/xlink" content-type="doi" xlink:type="simple">10.3897/mycokeys.137.177643.figure1</object-id><object-id xmlns:xlink="http://www.w3.org/1999/xlink" content-type="arpha" xlink:type="simple">72EF7139-0550-5B38-9DCA-F415D43F8848</object-id><label>Figure 1.</label><caption><p>Phylogram of <tp:taxon-name><tp:taxon-name-part taxon-name-part-type="family" reg="Trichomeriaceae">Trichomeriaceae</tp:taxon-name-part></tp:taxon-name> reconstructed from a two-locus dataset (<abbrev xmlns:xlink="http://www.w3.org/1999/xlink" xlink:title="internal transcribed spacer region" xlink:type="simple">ITS</abbrev>, <abbrev xmlns:xlink="http://www.w3.org/1999/xlink" xlink:title="large subunit rDNA" xlink:type="simple">LSU</abbrev>) using ML and BI algorithms. The Bootstrap support (<abbrev xmlns:xlink="http://www.w3.org/1999/xlink" xlink:title="Bootstrap support" xlink:type="simple">BS</abbrev>) values greater than 70% and Bayesian posterior probabilities (<abbrev xmlns:xlink="http://www.w3.org/1999/xlink" xlink:title="Bayesian posterior probabilities" xlink:type="simple">PP</abbrev>) greater than 0.9 are shown above the branches (ML/<abbrev xmlns:xlink="http://www.w3.org/1999/xlink" xlink:title="Bayesian posterior probabilities" xlink:type="simple">PP</abbrev>). <italic><tp:taxon-name><tp:taxon-name-part taxon-name-part-type="genus" reg="Phaeosaccardinula">P.</tp:taxon-name-part> <tp:taxon-name-part taxon-name-part-type="species" reg="ficus">ficus</tp:taxon-name-part></tp:taxon-name></italic> (MFLUCC 10-0009) and <italic><tp:taxon-name><tp:taxon-name-part taxon-name-part-type="genus" reg="Phaeosaccardinula">P.</tp:taxon-name-part> <tp:taxon-name-part taxon-name-part-type="species" reg="multiseptata">multiseptata</tp:taxon-name-part></tp:taxon-name></italic> (IFRDCC 2639) were selected as outgroups. Sequences obtained from ex-type strains are marked with “T.” New sequences obtained in this study are indicated in bold red.</p></caption><graphic xmlns:xlink="http://www.w3.org/1999/xlink" xlink:href="mycokeys-137-223-g001.jpg" id="oo_1721847.jpg" position="float" orientation="portrait" xlink:type="simple"><uri content-type="original_file" xlink:type="simple">https://binary.pensoft.net/fig/1721847</uri></graphic></fig></tp:treatment-sec><ref-list><ref id="B2"><mixed-citation xmlns:xlink="http://www.w3.org/1999/xlink" xlink:type="simple">Batista AC (1951) Alguns fungos de fumagina de Pernambuco. Mycopathologia et Mycologia Applicata 5: 147–172. <ext-link xlink:href="10.1007/BF02142292" ext-link-type="doi" xlink:type="simple">https://doi.org/10.1007/BF02142292</ext-link></mixed-citation></ref><ref id="B19"><mixed-citation xmlns:xlink="http://www.w3.org/1999/xlink" xlink:type="simple">Hyde KD, Hongsanan S, Jeewon R, Bhat DJ, McKenzie EHC, Jones EBG, Phookamsak R, Ariyawansa HA, Boonmee S, Zhao Q, Abdel-Aziz FA, Abdel-Wahab MA, Banmai S, Chomnunti P, Cui B-K, Daranagama DA, Das K, Dayarathne MC, Silva NId, Dissanayake AJ, Doilom M, Ekanayaka AH, Gibertoni TB, Góes-Neto A, Huang S-K, Jayasiri SC (2016) Fungal diversity notes 367–490: Taxonomic and phylogenetic contributions to fungal taxa. Fungal Diversity 80: 1–270. <ext-link xlink:href="10.1007/s13225-016-0373-x" ext-link-type="doi" xlink:type="simple">https://doi.org/10.1007/s13225-016-0373-x</ext-link></mixed-citation></ref><ref id="B20"><mixed-citation xmlns:xlink="http://www.w3.org/1999/xlink" xlink:type="simple">Hyde KD, de Silva NI, Jeewon R, Bhat DJ, Phookamsak R, Doilom M, Boonmee S, Jayawardena RS, Maharachchikumbura SSN, Senanayake IC, Manawasinghe IS, Liu NG, Abeywickrama PD, Chaiwan N, Karunarathna A, Pem D, Lin CG, Sysouphanthong P, Luo ZL, Wei DP, Wanasinghe DN, Norphanphoun C, Tennakoon DS, Samarakoon MC, Jayasiri SC, Jiang HB, Zeng XY, Li JF, Wijesinghe SN, Devadatha B, Goonasekara ID, Brahmanage RS, Yang EF, Aluthmuhandiram JVS, Dayarathne MC, Marasinghe DS, Li WJ, Dissanayake LS, Dong W, Huanraluek N, Lumyong S, Liu JK, Karunarathna SC, Jones EBG, Al-Sadi AM, Xu JC, Harishchandra D, Sarma VV, Bulgakov TS (2020) AJOM new records and collections of fungi: 1–100. Asian Journal of Mycology 3(1): 22–294. <ext-link xlink:href="10.5943/ajom/3/1/3" ext-link-type="doi" xlink:type="simple">https://doi.org/10.5943/ajom/3/1/3</ext-link></mixed-citation></ref><ref id="B3"><mixed-citation xmlns:xlink="http://www.w3.org/1999/xlink" xlink:type="simple">Batista AC, Ciferri R (1963) <italic><tp:taxon-name><tp:taxon-name-part taxon-name-part-type="order">Capnodiales</tp:taxon-name-part></tp:taxon-name></italic>. Saccardoa. Monographiae Mycologicae 2: 1–299.</mixed-citation></ref><ref id="B6"><mixed-citation xmlns:xlink="http://www.w3.org/1999/xlink" xlink:type="simple">Chomnunti P, Bhat DJ, Jones EBG, Chukeatirote E, Bahkali AH, Hyde KD (2012a) <tp:taxon-name><tp:taxon-name-part taxon-name-part-type="family">Trichomeriaceae</tp:taxon-name-part></tp:taxon-name>, a new sooty mould family of <tp:taxon-name><tp:taxon-name-part taxon-name-part-type="order">Chaetothyriales</tp:taxon-name-part></tp:taxon-name>. Fungal Diversity 56: 63–76. <ext-link xlink:href="10.1007/s13225-012-0197-2" ext-link-type="doi" xlink:type="simple">https://doi.org/10.1007/s13225-012-0197-2</ext-link></mixed-citation></ref><ref id="B25"><mixed-citation xmlns:xlink="http://www.w3.org/1999/xlink" xlink:type="simple">Kwee LT (1988) Studies on some sooty moulds on guava in Malaysia. Pertanika 11: 349–355.</mixed-citation></ref><ref id="B44"><mixed-citation xmlns:xlink="http://www.w3.org/1999/xlink" xlink:type="simple">Yang H, Maharachchikumbura S, Deng C, Liu JK (2021) Three novel sooty moulds species of <italic><tp:taxon-name><tp:taxon-name-part taxon-name-part-type="genus">Trichomerium</tp:taxon-name-part></tp:taxon-name></italic> from Yunnan, China. Phytotaxa 518: 271–280. <ext-link xlink:href="10.11646/PHYTOTAXA.518.4.4" ext-link-type="doi" xlink:type="simple">https://doi.org/10.11646/PHYTOTAXA.518.4.4</ext-link></mixed-citation></ref><ref id="B27"><mixed-citation xmlns:xlink="http://www.w3.org/1999/xlink" xlink:type="simple">Liu JK, Hyde KD, Jones EBG, Ariyawansa HA, Bhat DJ, Boonmee S, Maharachchikumbura SSN, McKenzie EHC, Phookamsak R, Phukhamsakda C, Shenoy BD, Abdel-Wahab MA, Buyck B, Chen J, Chethana KWT, Singtripop C, Dai DQ, Dai YC, Daranagama DA, Dissanayake AJ, Doilom M, D’souza MJ, Fan XL, Goonasekara ID, Hirayama K, Hongsanan S, Jayasiri SC, Jayawardena RS, Karunarathna SC, Li WJ, Mapook A, Norphanphoun C, Pang KL, Perera RH, Peršoh D, Pinruan U, Senanayake IC, Somrithipol S, Suetrong S, Tanaka K, Thambugala KM, Tian Q, Tibpromma S, Udayanga D, Wijayawardene NN, Wanasinghe D, Wisitrassameewong K, Zeng XY, Abdel-Aziz FA, Adamčík S, Bahkali AH, Boonyuen N, Bulgakov T, Callac P, Chomnunti P, Greiner K, Hashimoto A, Hofstetter V, Kang JC, Lewis D, Li XH, Liu XZ, Liu ZY, Matsumura M, Mortimer PE, Rambold G, Randrianjohany E, Sato G, Sri-Indrasutdhi V, Tian CM, Verbeken A, von Brackel W, Wang Y, Wen TC, Xu JC, Yan JY, Zhao RL, Camporesi E (2015) Fungal diversity notes 1–110: Taxonomic and phylogenetic contributions to fungal species. Fungal Diversity 72: 1–197. <ext-link xlink:href="10.1007/s13225-015-0324-y" ext-link-type="doi" xlink:type="simple">https://doi.org/10.1007/s13225-015-0324-y</ext-link></mixed-citation></ref></ref-list></tp:taxon-treatment>
