# Supplementary material for: Two new species of Trichomerium (Trichomeriaceae, Chaetothyriales) from Guizhou Province, China
Source: MycoKeys. 2026 Jul 22;137:223–39. doi: 10.3897/mycokeys.137.177643 (PMC13420869; doi:10.3897/mycokeys.137.177643)
Supplement: XML Treatment for Trichomerium xishuiense [file mycokeys.137.177643-treatment2.xml]

<!DOCTYPE tp:taxon-treatment
  PUBLIC "-//TaxonX//DTD Taxonomic Treatment Publishing DTD v0 20100105//EN" "tax-treatment-NSO.dtd">
<tp:taxon-treatment xmlns:tp="http://www.plazi.org/taxpub"><tp:treatment-meta><kwd-group><label>Taxon classification</label><kwd>
                <named-content content-type="kingdom">Fungi</named-content>
              </kwd><kwd>
                <named-content content-type="order">Chaetothyriales</named-content>
              </kwd><kwd>
                <named-content content-type="family">Trichomeriaceae</named-content>
              </kwd></kwd-group><mixed-citation publication-type="journal"><person-group><name><surname>Deng</surname><given-names>Xiaolu</given-names></name><name><surname>Liu</surname><given-names>Yuwei</given-names></name><name><surname>Hongsanan</surname><given-names>Sinang</given-names></name><name><surname>Yang</surname><given-names>Tian</given-names></name><name><surname>Feng</surname><given-names>Yuzhe</given-names></name><name><surname>Sun</surname><given-names>Jipeng</given-names></name><name><surname>Zeng</surname><given-names>Xiang-Yu</given-names></name></person-group><article-title>Two new species of <italic><tp:taxon-name><tp:taxon-name-part taxon-name-part-type="genus" reg="Trichomerium">Trichomerium</tp:taxon-name-part></tp:taxon-name></italic> (<tp:taxon-name><tp:taxon-name-part taxon-name-part-type="family" reg="Trichomeriaceae">Trichomeriaceae</tp:taxon-name-part></tp:taxon-name>, <tp:taxon-name><tp:taxon-name-part taxon-name-part-type="order" reg="Chaetothyriales">Chaetothyriales</tp:taxon-name-part></tp:taxon-name>) from Guizhou Province, China</article-title><source>MycoKeys</source><day>22</day><month>07</month><year>2026</year><volume>137</volume><fpage>223</fpage><lpage>239</lpage><pub-id pub-id-type="doi">10.3897/mycokeys.137.177643</pub-id></mixed-citation></tp:treatment-meta><tp:nomenclature><tp:taxon-name><object-id xmlns:xlink="http://www.w3.org/1999/xlink" content-type="arpha" xlink:type="simple">6E275633-C280-5CB3-A13E-48FB36FBF30D</object-id><tp:taxon-name-part taxon-name-part-type="genus" reg="Trichomerium">Trichomerium</tp:taxon-name-part> <tp:taxon-name-part taxon-name-part-type="species" reg="xishuiense">xishuiense</tp:taxon-name-part>
                    	</tp:taxon-name><tp:taxon-authority>X. L. Deng &amp; X. Y. Zeng</tp:taxon-authority><tp:taxon-status xmlns:xlink="http://www.w3.org/1999/xlink" xlink:type="simple">sp. nov.</tp:taxon-status><xref ref-type="fig" rid="F3">Fig. 3</xref></tp:nomenclature><tp:treatment-sec sec-type="Etymology"><title>Etymology.</title><p>In reference to the location where the specimen was collected</p><fig id="F3" position="float" orientation="portrait"><object-id xmlns:xlink="http://www.w3.org/1999/xlink" content-type="doi" xlink:type="simple">10.3897/mycokeys.137.177643.figure3</object-id><object-id xmlns:xlink="http://www.w3.org/1999/xlink" content-type="arpha" xlink:type="simple">E72A550F-05C9-5058-8D5E-010CD1350EDF</object-id><label>Figure 3.</label><caption><p><italic><tp:taxon-name><tp:taxon-name-part taxon-name-part-type="genus" reg="Trichomerium">Trichomerium</tp:taxon-name-part> <tp:taxon-name-part taxon-name-part-type="species" reg="xishuiense">xishuiense</tp:taxon-name-part></tp:taxon-name></italic> (<abbrev xmlns:xlink="http://www.w3.org/1999/xlink" content-type="institution" xlink:title="Culture Collection at the Department of Plant Pathology, Agricultural College, Guizhou University, P.R. China" xlink:type="simple">GUCC</abbrev> 23-0131). <bold>a, b</bold>. Sooty moulds on leaf surface; <bold>c, d</bold>. Ascomata with setae; <bold>e</bold>. Asci; <bold>f</bold>. Seta; <bold>g–i</bold>. Asci; <bold>j, k</bold>. Ascospores. Scale bars: 500 µm (<bold>b</bold>), 250 µm (<bold>c</bold>), 50 µm (<bold>d</bold>), 20 µm (<bold>e–k</bold>).</p></caption><graphic xmlns:xlink="http://www.w3.org/1999/xlink" xlink:href="mycokeys-137-223-g003.jpg" id="oo_1721849.jpg" position="float" orientation="portrait" xlink:type="simple"><uri content-type="original_file" xlink:type="simple">https://binary.pensoft.net/fig/1721849</uri></graphic></fig></tp:treatment-sec><tp:treatment-sec sec-type="Description"><title>Description.</title><p>Black sheets of superficial mycelia cover the surface of leaves of the host. Hyphae are septate, cylindrical, light brown to brown. <bold>Sexual morph</bold>. Ascomata up to 260.4 µm in diameter, subglobose to globose, sessile, with an ostiole, with scattered setae on the upper surface. Setae 42.74–57.49 µm long (x̄= 50.39 µm, n = 10), dark brown or olive. Asci 58.74–68.72 × 7.1–14.6 µm (x̄= 64.35 × 9.97 µm, n = 10), bitunicate, 8-spored, cylindrical to clavate. Ascospores 15.6–26.3 × 4.5–5.5 µm (x̄= 19.35 × 4.5 µm, n = 10), spindle-shaped, with bluntly rounded ends, slightly, transparent, arranged in overlapping patterns, 1–2-septate, constricted at septa, with guttules, without mucous sheath. <bold>Asexual morph</bold>. Undetermined.</p></tp:treatment-sec><tp:treatment-sec sec-type="Material examined"><title>Material examined.</title><p>China • Guizhou Province, Xishui County, <named-content xmlns:xlink="http://www.w3.org/1999/xlink" content-type="dwc:verbatimCoordinates" xlink:type="simple">28°29'50"N, 106°23'24"E</named-content>, 14 April 2023, Yuwei Liu, XS3J (<abbrev xmlns:xlink="http://www.w3.org/1999/xlink" content-type="institution" xlink:title="Department of Plant Pathology, Agricultural College, Guizhou University" xlink:type="simple">HGUP</abbrev> 23-0080, holotype), ex-type, <abbrev xmlns:xlink="http://www.w3.org/1999/xlink" content-type="institution" xlink:title="Culture Collection at the Department of Plant Pathology, Agricultural College, Guizhou University, P.R. China" xlink:type="simple">GUCC</abbrev> 23-0131.</p></tp:treatment-sec><tp:treatment-sec sec-type="Notes"><title>Notes.</title><p><italic><tp:taxon-name><tp:taxon-name-part taxon-name-part-type="genus" reg="Trichomerium">Trichomerium</tp:taxon-name-part> <tp:taxon-name-part taxon-name-part-type="species" reg="xishuiense">xishuiense</tp:taxon-name-part></tp:taxon-name></italic> is characterized by a combination of traits common in the genus, such as setose ascomata and bitunicate asci with hyaline ascospores. The phylogenetic tree constructed based on <abbrev xmlns:xlink="http://www.w3.org/1999/xlink" xlink:title="internal transcribed spacer region" xlink:type="simple">ITS</abbrev> and <abbrev xmlns:xlink="http://www.w3.org/1999/xlink" xlink:title="large subunit rDNA" xlink:type="simple">LSU</abbrev> gene sequences (Fig. <xref ref-type="fig" rid="F1">1</xref>) indicates that strain <abbrev xmlns:xlink="http://www.w3.org/1999/xlink" content-type="institution" xlink:title="Culture Collection at the Department of Plant Pathology, Agricultural College, Guizhou University, P.R. China" xlink:type="simple">GUCC</abbrev> 23-0130 forms an independent branch cluster within the <italic>Trichomerium</italic> clade with high statistical support (ML/BI = 100/1). Phylogenetically, <italic><tp:taxon-name><tp:taxon-name-part taxon-name-part-type="genus" reg="Trichomerium">Trichomerium</tp:taxon-name-part></tp:taxon-name></italic> is also close to <italic><tp:taxon-name><tp:taxon-name-part taxon-name-part-type="genus" reg="Formicomyces">Formicomyces</tp:taxon-name-part></tp:taxon-name></italic> and <italic><tp:taxon-name><tp:taxon-name-part taxon-name-part-type="genus" reg="Trichomerium">T.</tp:taxon-name-part> <tp:taxon-name-part taxon-name-part-type="species" reg="bambusae">bambusae</tp:taxon-name-part></tp:taxon-name></italic>, forming sister groups with each other. Compared to its closest sister species, <italic><tp:taxon-name><tp:taxon-name-part taxon-name-part-type="genus" reg="Trichomerium">T.</tp:taxon-name-part> <tp:taxon-name-part taxon-name-part-type="species" reg="bambusae">bambusae</tp:taxon-name-part></tp:taxon-name></italic>, the two share 11% sequence divergence in the <abbrev xmlns:xlink="http://www.w3.org/1999/xlink" xlink:title="internal transcribed spacer region" xlink:type="simple">ITS</abbrev> region (379/426 bases, including 3 gaps). Despite this phylogenetic affinity to <italic><tp:taxon-name><tp:taxon-name-part taxon-name-part-type="genus" reg="Formicomyces">Formicomyces</tp:taxon-name-part></tp:taxon-name></italic>, <italic><tp:taxon-name><tp:taxon-name-part taxon-name-part-type="genus" reg="Trichomerium">T.</tp:taxon-name-part> <tp:taxon-name-part taxon-name-part-type="species" reg="xishuiense">xishuiense</tp:taxon-name-part></tp:taxon-name></italic> exhibits the characteristic sexual morph with setose ascomata and bitunicate asci, aligning it morphologically with the genus <italic><tp:taxon-name><tp:taxon-name-part taxon-name-part-type="genus" reg="Trichomerium">Trichomerium</tp:taxon-name-part></tp:taxon-name></italic> rather than the asexual, morphologically distinct genus <italic><tp:taxon-name><tp:taxon-name-part taxon-name-part-type="genus" reg="Formicomyces">Formicomyces</tp:taxon-name-part></tp:taxon-name></italic>. <italic><tp:taxon-name><tp:taxon-name-part taxon-name-part-type="genus" reg="Formicomyces">Formicomyces</tp:taxon-name-part></tp:taxon-name></italic> has been found only in its asexual phase to date. Its most distinctive feature is the apical modification of the conidiophore into a funnel-shaped or cup-like collar structure, which produces single-celled, morphologically simple, elliptical to lemon-shaped conidia (<xref ref-type="bibr" rid="B22">Igor et al. 2023</xref>). The genus <italic><tp:taxon-name><tp:taxon-name-part taxon-name-part-type="genus" reg="Trichomerium">Trichomerium</tp:taxon-name-part></tp:taxon-name></italic>, to which <italic><tp:taxon-name><tp:taxon-name-part taxon-name-part-type="genus" reg="Trichomerium">T.</tp:taxon-name-part> <tp:taxon-name-part taxon-name-part-type="species" reg="xishuiense">xishuiense</tp:taxon-name-part></tp:taxon-name></italic> belongs, is not only known for its sexual phase but also possesses a distinctive asexual phase. This phase typically produces dark-colored, structurally complex, multi-segmented conidia that aggregate into unique multi-armed stellate structures. These clear morphological evidences confirm that <italic><tp:taxon-name><tp:taxon-name-part taxon-name-part-type="genus" reg="Trichomerium">T.</tp:taxon-name-part> <tp:taxon-name-part taxon-name-part-type="species" reg="xishuiense">xishuiense</tp:taxon-name-part></tp:taxon-name></italic> should be classified within the genus <italic><tp:taxon-name><tp:taxon-name-part taxon-name-part-type="genus" reg="Trichomerium">Trichomerium</tp:taxon-name-part></tp:taxon-name></italic> rather than <italic><tp:taxon-name><tp:taxon-name-part taxon-name-part-type="genus" reg="Formicomyces">Formicomyces</tp:taxon-name-part></tp:taxon-name></italic>. Moreover, <italic><tp:taxon-name><tp:taxon-name-part taxon-name-part-type="genus" reg="Trichomerium">T.</tp:taxon-name-part> <tp:taxon-name-part taxon-name-part-type="species" reg="xishuiense">xishuiense</tp:taxon-name-part></tp:taxon-name></italic> differs from its sister species <italic><tp:taxon-name><tp:taxon-name-part taxon-name-part-type="genus" reg="Trichomerium">T.</tp:taxon-name-part> <tp:taxon-name-part taxon-name-part-type="species" reg="bambusae">bambusae</tp:taxon-name-part></tp:taxon-name></italic> in its larger ascomata (up to 260.4 µm in diam. vs. 180 × 105–130 µm), its sessile and larger asci (58.74–68.72 × 7.1–14.6 µm vs. 53–62 × 19–24 µm), and its 1–2-septate, constricted ascospores (vs. 3-septate and non-constricted). Therefore, based on its unique phylogenetic position, significant molecular differences, and clear morphological and ecological distinctions from closely related species, <italic><tp:taxon-name><tp:taxon-name-part taxon-name-part-type="genus" reg="Trichomerium">T.</tp:taxon-name-part> <tp:taxon-name-part taxon-name-part-type="species" reg="xishuiense">xishuiense</tp:taxon-name-part></tp:taxon-name></italic> is a new species.</p></tp:treatment-sec><tp:treatment-sec><!--Section generated to contain objects referenced in tp:taxon-treatment.--><fig id="F1" position="float" orientation="portrait"><object-id xmlns:xlink="http://www.w3.org/1999/xlink" content-type="doi" xlink:type="simple">10.3897/mycokeys.137.177643.figure1</object-id><object-id xmlns:xlink="http://www.w3.org/1999/xlink" content-type="arpha" xlink:type="simple">72EF7139-0550-5B38-9DCA-F415D43F8848</object-id><label>Figure 1.</label><caption><p>Phylogram of <tp:taxon-name><tp:taxon-name-part taxon-name-part-type="family" reg="Trichomeriaceae">Trichomeriaceae</tp:taxon-name-part></tp:taxon-name> reconstructed from a two-locus dataset (<abbrev xmlns:xlink="http://www.w3.org/1999/xlink" xlink:title="internal transcribed spacer region" xlink:type="simple">ITS</abbrev>, <abbrev xmlns:xlink="http://www.w3.org/1999/xlink" xlink:title="large subunit rDNA" xlink:type="simple">LSU</abbrev>) using ML and BI algorithms. The Bootstrap support (<abbrev xmlns:xlink="http://www.w3.org/1999/xlink" xlink:title="Bootstrap support" xlink:type="simple">BS</abbrev>) values greater than 70% and Bayesian posterior probabilities (<abbrev xmlns:xlink="http://www.w3.org/1999/xlink" xlink:title="Bayesian posterior probabilities" xlink:type="simple">PP</abbrev>) greater than 0.9 are shown above the branches (ML/<abbrev xmlns:xlink="http://www.w3.org/1999/xlink" xlink:title="Bayesian posterior probabilities" xlink:type="simple">PP</abbrev>). <italic><tp:taxon-name><tp:taxon-name-part taxon-name-part-type="genus" reg="Phaeosaccardinula">P.</tp:taxon-name-part> <tp:taxon-name-part taxon-name-part-type="species" reg="ficus">ficus</tp:taxon-name-part></tp:taxon-name></italic> (MFLUCC 10-0009) and <italic><tp:taxon-name><tp:taxon-name-part taxon-name-part-type="genus" reg="Phaeosaccardinula">P.</tp:taxon-name-part> <tp:taxon-name-part taxon-name-part-type="species" reg="multiseptata">multiseptata</tp:taxon-name-part></tp:taxon-name></italic> (IFRDCC 2639) were selected as outgroups. Sequences obtained from ex-type strains are marked with “T.” New sequences obtained in this study are indicated in bold red.</p></caption><graphic xmlns:xlink="http://www.w3.org/1999/xlink" xlink:href="mycokeys-137-223-g001.jpg" id="oo_1721847.jpg" position="float" orientation="portrait" xlink:type="simple"><uri content-type="original_file" xlink:type="simple">https://binary.pensoft.net/fig/1721847</uri></graphic></fig></tp:treatment-sec><ref-list><ref id="B22"><mixed-citation xmlns:xlink="http://www.w3.org/1999/xlink" xlink:type="simple">Igor S, Marcin P, Maria M, Alicja O, Magdalena O-K, Julia P (2023) Discovery of <italic><tp:taxon-name><tp:taxon-name-part taxon-name-part-type="genus">Formicomyces</tp:taxon-name-part> <tp:taxon-name-part taxon-name-part-type="species">microglobosus</tp:taxon-name-part></tp:taxon-name></italic> gen. et sp. nov. strengthens the hypothesis of independent evolution of ant-associated fungi in <tp:taxon-name><tp:taxon-name-part taxon-name-part-type="family">Trichomeriaceae</tp:taxon-name-part></tp:taxon-name>. Fungal Biology 127: 1466–1474. <ext-link xlink:href="10.1016/j.Funbio.2023.10.005" ext-link-type="doi" xlink:type="simple">https://doi.org/10.1016/j.Funbio.2023.10.005</ext-link></mixed-citation></ref></ref-list></tp:taxon-treatment>
